# Supplementary material for: The Comparison of Antioxidant Performance, Immune Performance, IIS Activity and Gut Microbiota Composition between Queen and Worker Bees Revealed the Mechanism of Different Lifespan of Female Casts in the Honeybee
Source: Insects. 2022 Aug 26;13(9):772. doi: 10.3390/insects13090772 (PMC9506344; doi:10.3390/insects13090772)
Supplement: Supplementary file 1 [file insects-13-00772-s001.zip]

Archive with 1 entries (1 files):
- insects-1788437-supplementary.pdf
